# Supplementary material for: Epidemiology of a SKin Ulceration Disease (SKUD) in the sea cucumber Holothuria scabra with a review on the SKUDs in Holothuroidea (Echinodermata)
Source: Sci Rep. 2020 Dec 17;10:22150. doi: 10.1038/s41598-020-78876-0 (PMC7746772; doi:10.1038/s41598-020-78876-0)
Supplement: Supplementary file 2 — Supplementary Table S1. [file 41598_2020_78876_MOESM2_ESM.xlsx]

## Sheet: Legend
Supplementary Table S1: Metagenomic Statistical analyses of shotgun metagenomic results using the Z-test (Bacteria).

## Sheet: Bacteria (Fig8A)
Taxonomic rank		READ COUNT				PROPORTION		2-sample z-test to compare sample proportion for Individual 1		PROPORTION		2-sample z-test to compare sample proportion for Individual 2		Global interpretation
		Individual 1		Individual 2		Individual 1				Individual 2
Domain	Phylum	Healthy int.	SKUD int.	Healthy int.	SKUD int.	Healthy int.	SKUD int.	P-value	Test interpretation	Healthy int.	SKUD int.	P-value	Test interpretation
Bacteria	Acidobacteria	95	55	0	0	0.00169843	0.00100266	0.0016	Statistically significant, reject null hypothesis that sample proportions are equal	0	0	Test inappropriate
Bacteria	Actinobacteria	812	632	506	195	0.0145171	0.0115215	<0.0001	Statistically significant, reject null hypothesis that sample proportions are equal	0.0128264	0.027929	0	Statistically significant, reject null hypothesis that sample proportions are equal
Bacteria	Bacteroidetes	7051	4173	2684	190	0.126059	0.0760747	0	Statistically significant, reject null hypothesis that sample proportions are equal	0.0680355	0.0272128	0	Statistically significant, reject null hypothesis that sample proportions are equal	Proportion significantly higher in Healthy integument samples of both individuals
Bacteria	Chlorobi	575	537	531	375	0.01028	0.00978962	0.413	Not significant, accept null hypothesis that sample proportions are equal	0.0134601	0.0537095	0	Statistically significant. reject null hypothesis that sample proportions are equal
Bacteria	Chloroflexi	121	106	81	0	0.00216326	0.0019324	0.3955	Not significant, accept null hypothesis that sample proportions are equal	0.00205323	0	0.0002	Statistically significant, reject null hypothesis that sample proportions are equal
Bacteria	Cyanobacteria	1291	513	5612	103	0.0230808	0.0093521	0	Statistically significant, reject null hypothesis that sample proportions are equal	0.142256	0.0147522	0	Statistically significant, reject null hypothesis that sample proportions are equal	Proportion significantly higher in Healthy integument samples of both individuals
Bacteria	Deinococcus-Thermus	74	77	115	63	0.00132299	0.00140373	0.7157	Not significant, accept null hypothesis that sample proportions are equal	0.00291508	0.0090232	<0.0001	Statistically significant, reject null hypothesis that sample proportions are equal
Bacteria	Firmicutes	784	735	448	204	0.0140165	0.0133992	0.377	Not significant, accept null hypothesis that sample proportions are equal	0.0113561	0.029218	0	Statistically significant, reject null hypothesis that sample proportions are equal
Bacteria	Fusobacteria	0	63	0	0	0	0.0011485	Test inappropriate		0	0	Test inappropriate		NA
Bacteria	Planctomycetes	689	248	293	0	0.0123181	0.00452109	0	Statistically significant, reject null hypothesis that sample proportions are equal	0.00742712	0	<0.0001	Statistically significant, reject null hypothesis that sample proportions are equal	Proportion significantly higher in Healthy integument samples of both individuals
Bacteria	Proteobacteria	43602	47262	28665	5605	0.779526	0.861596	0	Statistically significant, reject null hypothesis that sample proportions are equal	0.726616	0.802779	0	Statistically significant, reject null hypothesis that sample proportions are equal	Proportion significantly higher in SKUD integument samples of both individuals
Bacteria	Spirochaetes	222	212	200	131	0.00396896	0.0038648	0.7814	Not significant, accept null hypothesis that sample proportions are equal	0.00506971	0.0187625	0	Statistically significant, reject null hypothesis that sample proportions are equal
Bacteria	Verrucomicrobia	338	132	135	0	0.00604284	0.00240639	0	Statistically significant, reject null hypothesis that sample proportions are equal	0.00342205	0	<0.0001	Statistically significant, reject null hypothesis that sample proportions are equal	Proportion significantly higher in Healthy integument samples of both individuals
	Total number of hits	55934	54854	39450	6982
Related figure:	Figure8_Bacteria_Phyla
MG-rast parameters:	E-value > e-10, Percentage Identity > 70 %, Alignment length > 15, Minimum Abundance = 50, Representative hits, database: RefSeq

## Sheet: Proteobacteria (Fig8B)
Taxonomy rank			READ COUNT				PROPORTION		2-sample z-test to compare sample proportion for Individual 1		PROPORTION		2-sample z-test to compare sample proportion for Individual 2		Global interpretation
			Individual 1		Individual 2		Individual 1				Individual 2
Domain	Phylum	Class	Healthy int.	SKUD int.	Healthy int.	SKUD int.	Healthy int.	SKUD int.	P-value	Test interpretation	Healthy int.	SKUD int.	P-value	Test interpretation
Bacteria	Proteobacteria	Alphaproteobacteria	23329	18659	19937	1860	0.535044	0.394799	0	Statistically significant, reject null hypothesis that sample proportions are equal	0.695517	0.331847	0	Statistically significant, reject null hypothesis that sample proportions are equal	Proportion significantly higher in Healthy integument samples of both individuals
		Betaproteobacteria	1219	1166	714	186	0.0279574	0.024671	0.002	Statistically significant, reject null hypothesis that sample proportions are equal	0.0249084	0.0331847	0.0004	Statistically significant, reject null hypothesis that sample proportions are equal
		Deltaproteobacteria	808	463	376	115	0.0185313	0.00979645	0	Statistically significant, reject null hypothesis that sample proportions are equal	0.013117	0.0205174	<0.0001	Statistically significant, reject null hypothesis that sample proportions are equal	Proportion significantly higher in Healthy integument samples of both individuals
		Epsilonproteobacteria	134	198	0	0	0.00307325	0.00418941	0.0053	Statistically significant, reject null hypothesis that sample proportions are equal	0	0	Test inappropriate		NA
		Gammaproteobacteria	18071	26735	7572	3405	0.414453	0.565676	0	Statistically significant, reject null hypothesis that sample proportions are equal	0.264155	0.607493	0	Statistically significant, reject null hypothesis that sample proportions are equal	Proportion significantly higher in SKUD integument samples of both individuals
		Total number of hits	43602	47262	28665	5605
Related figure:	Figure8_Bacteria_Phyla
MG-rast parameters:	E-value > e-10, Percentage Identity > 70 %, Alignment length > 15, Minimum Abundance = 50, Representative hits, database: RefSeq

## Sheet: Gammaproteobacteria (Fig8C)
Taxonomic rank				Read count				Proportion		2-sample z-test to compare sample proportion for Individual 1		Proportion		2-sample z-test to compare sample proportion for Individual 2		Global interpretation
				Individual 1		Individual 2		Individual 1				Individual 2
Domain	Phylum	Class	Order	Healthy int.	SKUD int.	Healthy int.	SKUD int.	Healthy int.	SKUD int.	P-value	Test interpretation	Healthy int.	SKUD int.	P-value	Test interpretation
Bacteria	Proteobacteria	Gammaproteobacteria	Aeromonadales	79	265	0	0	0.00437165	0.0099121	<0.0001	Statistically significant, reject null hypothesis that sample proportions are equal`	0	0	Test inappropriate
			Alteromonadales	4958	8152	1645	551	0.274362	0.304919	<0.0001	Statistically significant, reject null hypothesis that sample proportions are equal	0.217248	0.161821	<0.0001	Statistically significant, reject null hypothesis that sample proportions are equal	Proportion significantly higher in Healthy integument samples of both individuals
			Chromatiales	685	388	262	0	0.037906	0.0145128	0	Statistically significant, reject null hypothesis that sample proportions are equal	0.0346012	0	Test inappropriate		Proportion significantly higher in Healthy integument samples of both individuals
			Enterobacteriales	394	707	202	69	0.0218029	0.0264447	0.0018	Statistically significant, reject null hypothesis that sample proportions are equal	0.0266772	0.0202643	0.0452	Statistically significant, reject null hypothesis that sample proportions are equal	Proportion significantly higher in Healthy integument samples of both individuals
			Legionellales	87	95	0	0	0.00481434	0.00355339	0.0395	Statistically significant, reject null hypothesis that sample proportions are equal	0	0	Test inappropriate
			Methylococcales	136	77	62	0	0.00752587	0.00288012	<0.0001	Statistically significant, reject null hypothesis that sample proportions are equal	0.00818806	0	Test inappropriate		Proportion significantly higher in Healthy integument samples of both individuals
			Oceanospirillales	752	1570	286	0	0.0416136	0.0587245	<0.0001	Statistically significant, reject null hypothesis that sample proportions are equal	0.0377707	0	Test inappropriate
			Pasteurellales	2816	2778	2706	1948	0.15583	0.103909	0	Statistically significant, reject null hypothesis that sample proportions are equal	0.357369	0.5721	0	Statistically significant, reject null hypothesis that sample proportions are equal
			Pseudomonadales	933	1847	430	98	0.0516297	0.0690855	<0.0001	Statistically significant, reject null hypothesis that sample proportions are equal	0.0567882	0.0287812	<0.0001	Statistically significant, reject null hypothesis that sample proportions are equal
			Thiotrichales	183	195	56	0	0.0101267	0.00729381	0.0013	Statistically significant, reject null hypothesis that sample proportions are equal	0.00739567	0	Test inappropriate		Proportion significantly higher in Healthy integument samples of both individuals
			Vibrionales	5713	9334	1269	599	0.316142	0.34913	<0.0001	Statistically significant, reject null hypothesis that sample proportions are equal	0.167591	0.175918	0.2829	Not significant, accept null hypothesis that sample proportions are equal	Proportion significantly higher in SKUD integument samples of both individuals (only for individual 1)
			Xanthomonadales	133	105	75	0	0.00735986	0.00392744	<0.0001	Statistically significant, reject null hypothesis that sample proportions are equal	0.00990491	0	Test inappropriate		Proportion significantly higher in Healthy integument samples of both individuals
			Unclassified (derived from Gammaproteobacteria)	1170	1199	492	0	0.0647446	0.0448476	0	Statistically significant, reject null hypothesis that sample proportions are equal	0.0649762	0	Test inappropriate		Proportion significantly higher in Healthy integument samples of both individuals
			Total number of hits	18071	26735	7572	3405
Related figure:	Figure8_Bacteria_Phyla
MG-rast parameters:	E-value > e-10, Percentage Identity > 70 %, Alignment length > 15, Minimum Abundance = 50, Representative hits, database: RefSeq

## Sheet: Alphaproteobacteria (Fig8D)
Taxonomic rank				Read counts				Proportions		2-sample z-test to compare sample proportion for Individual 1		Proportions		2-sample z-test to compare sample proportion for Individual 1		Global interpretation
				Individual 1		Individual 2		Individual 1				Individual 2
Domain	Phylum	Class	Order	Healthy int.	SKUD int.	Healthy int.	SKUD int.	Healthy int.	SKUD int.	P-value	Test interpretation	Healthy int.	SKUD int.	P-value	Test interpretation
Bacteria	Proteobacteria	Alphaproteobacteria	Caulobacterales	185	243	136	0	0.00793004	0.0130232	<0.0001	Statistically significant, reject null hypothesis that sample proportions are equal	0.00682149	0	Test inappropriate		Proportion significantly higher in Healthy integument samples of both individuals
			Parvularculales	0	59	0	0	0	0.00316201	Test inappropriate		0	0	Test inappropriate
			Rhizobiales	3032	2220	2380	274	0.129967	0.118977	0.0007	Statistically significant, reject null hypothesis that sample proportions are equal	0.119376	0.011745	0	Statistically significant, reject null hypothesis that sample proportions are equal	Proportion significantly higher in Healthy integument samples of both individuals
			Rhodobacterales	17679	13951	15626	1431	0.757812	0.747682	0.0167	Statistically significant, reject null hypothesis that sample proportions are equal	0.783769	0.06134	0	Statistically significant, reject null hypothesis that sample proportions are equal	Proportion significantly higher in Healthy integument samples of both individuals
			Rhodospirillales	278	240	203	0	0.0119165	0.0128624	0.3829	Not significant, accept null hypothesis that sample proportions are equal	0.0101821	0	<0.0001	Statistically significant, reject null hypothesis that sample proportions are equal
			Rickettsiales	55	81	0	0	0.00235758	0.00434107	0.0004	Statistically significant, reject null hypothesis that sample proportions are equal	0	0	Test inappropriate
			Sphingomonadales	1877	1741	1407	62	0.0804578	0.0933062	<0.0001	Statistically significant, reject null hypothesis that sample proportions are equal	0.0705723	0.00265764	0	Statistically significant, reject null hypothesis that sample proportions are equal
			unclassified (derived from Alphaproteobacteria)	180	124	119	0	0.00771572	0.00664559	0.1987	Not significant, accept null hypothesis that sample proportions are equal	0.0059688	0	0.0008	Statistically significant, reject null hypothesis that sample proportions are equal	Proportion significantly higher in Healthy integument samples of both individuals
			Total number of hits	23329	18659	19937	1860
Related figure:	Figure8_Bacteria_Phyla
MG-rast parameters:	E-value > e-10, Percentage Identity > 70 %, Alignment length > 15, Minimum Abundance = 50, Representative hits, database: RefSeq

## Sheet: Bacteria families (FigS2)
Taxonomic rank					READ COUNT				Proportions		2-sample z-test to compare sample proportion for Individual 1		Proportions		2-sample z-test to compare sample proportion for Individual 1		Global interpretations
					Individual 1		Individual 2		Individual 1				Individual 2
Domain	Phylum	Class	Order	Family	Healthy int.	SKUD int.	Healthy int.	SKUD int.	Healthy int.	SKUD int.	P-value	Test interpretation	Healthy int.	SKUD int.	P-value	Test interpretation
Bacteria	Proteobacteria	Gammaproteobacteria	Alteromonadales	Alteromonadaceae	23	9	0	0	0.030343	0.0160142	0.0942	Not significant, accept null hypothesis that sample proportions are equal	0	0	test inappropriate
	Proteobacteria	Alphaproteobacteria	Rhizobiales	Brucellaceae	0	0	27	0	0	0	test inappropriate		0.0695876	0	test inappropriate
	Proteobacteria	Gammaproteobacteria	Enterobacteriales	Enterobacteriaceae	0	0	38	0	0	0	test inappropriate		0.0979381	0	test inappropriate
	Proteobacteria	Alphaproteobacteria	Sphingomonadales	Erythrobacteraceae	9	13	12	0	0.0118734	0.0231317	0.1141	Not significant, accept null hypothesis that sample proportions are equal	0.0309278	0	test inappropriate
	Bacteroidetes	Flavobacteria	Flavobacteriales	Flavobacteriaceae	27	0	17	0	0.0356201	0	test inappropriate		0.0438144	0	test inappropriate
	Proteobacteria	Gammaproteobacteria	Pseudomonadales	Moraxellaceae	7	11	0	0	0.00923483	0.019573	0.1093	Not significant, accept null hypothesis that sample proportions are equal	0	0	test inappropriate
	Proteobacteria	Gammaproteobacteria	Alteromonadales	Pseudoalteromonadaceae	41	29	10	7	0.0540897	0.0516014	0.8419	Not significant, accept null hypothesis that sample proportions are equal	0.0257732	0.125	0.0003	Statistically significant, reject null hypothesis that sample proportions are equal
	Proteobacteria	Gammaproteobacteria	Pseudomonadales	Pseudomonadaceae	0	9	0	0	0	0.0160142	test inappropriate		0	0	test inappropriate
	Proteobacteria	Alphaproteobacteria	Rhizobiales	Rhizobiaceae	5	6	14	0	0.00659631	0.0106762	0.4201	Not significant, accept null hypothesis that sample proportions are equal	0.0360825	0	test inappropriate
	Proteobacteria	Alphaproteobacteria	Rhodobacterales	Rhodobacteraceae	150	80	116	0	0.197889	0.142349	0.0085	Statistically significant, reject null hypothesis that sample proportions are equal	0.298969	0	test inappropriate
	Proteobacteria	Gammaproteobacteria	Alteromonadales	Shewanellaceae	0	7	0	0	0	0.0124555	test inappropriate		0	0	test inappropriate
	Proteobacteria	Gammaproteobacteria	Vibrionales	Vibrionaceae	394	355	89	39	0.519789	0.631673	<0.0001	Statistically significant, reject null hypothesis that sample proportions are equal	0.229381	0.696429	<0.0001	Statistically significant, reject null hypothesis that sample proportions are equal	Proportion significantly higher in SKUD integument samples of both individuals
	Proteobacteria	Gammaproteobacteria	Alteromonadales	unclassified (derived from Alteromonadales)	16	10	0	0	0.0211082	0.0177936	0.6683	Not significant, accept null hypothesis that sample proportions are equal	0	0	test inappropriate
	Cyanobacteria	unclassified (derived from Cyanobacteria)	Chroococcales	unclassified (derived from Chroococcales)	0	5	11	0	0	0.0088968	0.0093	Statistically significant, reject null hypothesis that sample proportions are equal	0.0283505	0	test inappropriate
	Bacteroidetes	Flavobacteria	unclassified (derived from Flavobacteria)	unclassified (derived from Flavobacteria)	6	0	0	0	0.00791557	0	0.0345	Statistically significant, reject null hypothesis that sample proportions are equal	0	0	test inappropriate
	Bacteroidetes	Flavobacteria	Flavobacteriales	unclassified (derived from Flavobacteriales)	10	0	9	0	0.0131926	0	0.0063	Statistically significant, reject null hypothesis that sample proportions are equal	0.0231959	0	test inappropriate
	Proteobacteria	Gammaproteobacteria	unclassified (derived from Gammaproteobacteria)	unclassified (derived from Gammaproteobacteria)	13	0	0	0	0.0171504	0	0.0018	Statistically significant, reject null hypothesis that sample proportions are equal	0	0	test inappropriate
					758	562	388	56
Related figure:	Figure8_Bacteria_Phyla
MG-rast parameters:	e-value threshold: >e-40, identity threshold: >85%, alignment length > 15bp, read abundancy > 5, best hits are shown

## Sheet: Vibrionales (FigS3)
Taxonomic rank							Read count				Proportions		2-sample z-test to compare sample proportion for Individual 1		Proportions		2-sample z-test to compare sample proportion for Individual 1		Global interpretation
							Individual 1		Individual 2		Individual 1				Individual 2
Domain	Phylum	Class	Order	Family	Genus	Species	Healthy int.	SKUD int.	Healthy int.	SKUD int.	Healthy int.	SKUD int.	P-value	Test interpretation	Healthy int.	SKUD int.	P-value	Test interpretation
Bacteria	Proteobacteria	Gammaproteobacteria	Vibrionales	Vibrionaceae	Aliivibrio	Aliivibrio fischeri	2	1	2	0	0.00503778	0.00280899	test inappropriate		0.0224719	0	test inappropriate
				Vibrionaceae	Aliivibrio	Aliivibrio salmonicida	0	1	0	0	0	0.00280899	test inappropriate		0	0	test inappropriate
				Vibrionaceae	Unclassified (derived from Vibrionaceae)	Grimontia hollisae	1	1	0	0	0.00251889	0.00280899	test inappropriate		0	0	test inappropriate
				Vibrionaceae	Photobacterium	Photobacterium angustum	0	1	0	0	0	0.00280899	test inappropriate		0	0	test inappropriate
				Vibrionaceae	Photobacterium	Photobacterium damselae	0	1	0	0	0	0.00280899	test inappropriate		0	0	test inappropriate
				Vibrionaceae	Photobacterium	Photobacterium profundum	0	3	0	1	0	0.00842697	test inappropriate		0	0.025	test inappropriate
				Vibrionaceae	Vibrio	Vibrio alginolyticus	80	64	19	1	0.201511	0.179775	0.4489	Not significant, accept null hypothesis that sample proportions are equal	0.213483	0.025	test inappropriate
				Vibrionaceae	Vibrio	Vibrio cholerae	0	19	0	0	0	0.0533708	test inappropriate		0	0	test inappropriate
				Vibrionaceae	Vibrio	Vibrio coralliilyticus	2	1	0	0	0.00503778	0.00280899	test inappropriate		0	0	test inappropriate
				Vibrionaceae	Vibrio	Vibrio harveyi	27	23	9	5	0.0680101	0.0646067	0.8515	Not significant, accept null hypothesis that sample proportions are equal	0.101124	0.125	test inappropriate
				Vibrionaceae	Vibrio	Vibrio orientalis	2	1	0	1	0.00503778	0.00280899	test inappropriate		0	0.025	test inappropriate
				Vibrionaceae	Vibrio	Vibrio parahaemolyticus	184	150	29	17	0.463476	0.421348	0.2453	Not significant, accept null hypothesis that sample proportions are equal	0.325843	0.425	0.2768	Not significant, accept null hypothesis that sample proportions are equal
				Vibrionaceae	Vibrio	Vibrio shilonii	2	1	0	0	0.00503778	0.00280899	test inappropriate		0	0	test inappropriate
				Vibrionaceae	Vibrio	Vibrio sp. AND4	1	0	0	0	0.00251889	0	test inappropriate		0	0	test inappropriate
				Vibrionaceae	Vibrio	Vibrio sp. Ex25	78	77	24	1	0.196474	0.216292	0.5019	Not significant, accept null hypothesis that sample proportions are equal	0.269663	0.025	test inappropriate
				Vibrionaceae	Vibrio	Vibrio sp. MED222	2	1	1	1	0.00503778	0.00280899	test inappropriate		0.011236	0.025	test inappropriate
				Vibrionaceae	Vibrio	Vibrio sp. RC341	0	1	0	0	0	0.00280899	test inappropriate		0	0	0.7506	Not significant, accept null hypothesis that sample proportions are equal
				Vibrionaceae	Vibrio	Vibrio splendidus	8	5	0	12	0.0201511	0.0140449	test inappropriate		0	0.3	test inappropriate
				Vibrionaceae	Vibrio	Vibrio vulnificus	5	4	5	0	0.0125945	0.011236	test inappropriate		0.0561798	0	test inappropriate
				Unclassified (derived from Vibrionales)	Unclassified (derived from Vibrionales)	Vibrionales bacterium SWAT-3	3	1	0	1	0.00755668	0.00280899	test inappropriate		0	0.025	test inappropriate
						Total hits	397	356	89	40
Related figure:	Supplementary_Figure_S4_Vibrionale_Species
MG-rast parameters:	e-value threshold: >e-40, identity threshold: >85%, alignment length > 15bp, read abundancy > 5, best hits are shown

## Sheet: Bacteria Genera (FigS3)
Taxonomic rank						READ COUNT				Proportions		2-sample z-test to compare sample proportion for Individual 1		Proportions		2-sample z-test to compare sample proportion for Individual 1		Global interpretations
						Individual 1		Individual 2		Individual 1				Individual 2
Domain	Phylum	Class	Order	Family	Genus	Healthy int.	SKUD int.	Healthy int.	SKUD int.	Healthy int.	SKUD int.	P-value	Test interpretation	Healthy int.	SKUD int.	P-value	Test interpretation
Bacteria	Proteobacteria	Gammaproteobacteria	Alteromonadales	Alteromonadaceae	Alteromonas	20	0	5	0	0.0167084	0	test inappropriate		0.00417711	0	test inappropriate
	Proteobacteria	Alphaproteobacteria	Rhizobiales	Brucellaceae	Brucella	0	26	0	0	0	0.021721	test inappropriate		0	0	test inappropriate
	Cyanobacteria	unclassified (derived from Cyanobacteria)	Chroococcales	unclassified (derived from Chroococcales)	Cyanothece	0	9	0	0	0	0.0075188	test inappropriate		0	0	test inappropriate
	Proteobacteria	Alphaproteobacteria	Rhodobacterales	Rhodobacteraceae	Dinoroseobacter	6	0	0	0	0.00501253	0	test inappropriate		0	0	test inappropriate
	Proteobacteria	Alphaproteobacteria	Sphingomonadales	Erythrobacteraceae	Erythrobacter	9	12	13	0	0.0075188	0.0100251	test inappropriate		0.0108605	0	test inappropriate
	Proteobacteria	Gammaproteobacteria	Enterobacteriales	Enterobacteriaceae	Escherichia	0	5	0	0	0	0.00417711	test inappropriate		0	0	test inappropriate
	Bacteroidetes	Flavobacteria	Flavobacteriales	Flavobacteriaceae	Flavobacterium	5	0	0	0	0.00417711	0	test inappropriate		0	0	test inappropriate
	Proteobacteria	Alphaproteobacteria	Rhodobacterales	Rhodobacteraceae	Jannaschia	9	0	0	0	0.0075188	0	test inappropriate		0	0	test inappropriate
	Proteobacteria	Alphaproteobacteria	Rhodobacterales	Rhodobacteraceae	Labrenzia	7	5	0	0	0.00584795	0.00417711	test inappropriate		0	0	test inappropriate
	Proteobacteria	Alphaproteobacteria	Rhodobacterales	Rhodobacteraceae	Loktanella	6	0	0	0	0.00501253	0	test inappropriate		0	0	test inappropriate
	Proteobacteria	Alphaproteobacteria	Rhodobacterales	Rhodobacteraceae	Octadecabacter	6	0	0	0	0.00501253	0	test inappropriate		0	0	test inappropriate
	Proteobacteria	Gammaproteobacteria	Vibrionales	Vibrionaceae	Photobacterium	0	0	5	0	0	0	test inappropriate		0.00417711	0	test inappropriate
	Proteobacteria	Gammaproteobacteria	Alteromonadales	Pseudoalteromonadaceae	Pseudoalteromonas	41	10	29	7	0.0342523	0.00835422	test inappropriate		0.0242272	0.00584795	test inappropriate
	Proteobacteria	Gammaproteobacteria	Pseudomonadales	Pseudomonadaceae	Pseudomonas	0	0	7	0	0	0	test inappropriate		0.00584795	0	test inappropriate
	Proteobacteria	Gammaproteobacteria	Pseudomonadales	Moraxellaceae	Psychrobacter	6	0	8	0	0.00501253	0	test inappropriate		0.00668338	0	test inappropriate
	Proteobacteria	Alphaproteobacteria	Rhizobiales	Rhizobiaceae	Rhizobium	0	7	0	0	0	0.00584795	test inappropriate		0	0	test inappropriate
	Proteobacteria	Alphaproteobacteria	Rhodobacterales	Rhodobacteraceae	Rhodobacter	5	6	0	0	0.00417711	0.00501253	test inappropriate		0	0	test inappropriate
	Proteobacteria	Alphaproteobacteria	Rhodobacterales	Rhodobacteraceae	Roseobacter	29	27	19	0	0.0242272	0.0225564	test inappropriate		0.015873	0	test inappropriate
	Proteobacteria	Alphaproteobacteria	Rhodobacterales	Rhodobacteraceae	Roseovarius	11	7	5	0	0.00918964	0.00584795	test inappropriate		0.00417711	0	test inappropriate
	Proteobacteria	Alphaproteobacteria	Rhodobacterales	Rhodobacteraceae	Ruegeria	19	25	19	0	0.015873	0.0208855	test inappropriate		0.015873	0	test inappropriate
	Proteobacteria	Gammaproteobacteria	Enterobacteriales	Enterobacteriaceae	Salmonella	0	33	0	0	0	0.0275689	test inappropriate		0	0	test inappropriate
	Proteobacteria	Gammaproteobacteria	Alteromonadales	Shewanellaceae	Shewanella	0	0	7	0	0	0	test inappropriate		0.00584795	0	test inappropriate
	Proteobacteria	Alphaproteobacteria	Rhizobiales	Rhizobiaceae	Sinorhizobium	0	5	0	0	0	0.00417711	test inappropriate		0	0	test inappropriate
	Proteobacteria	Alphaproteobacteria	Rhodobacterales	Rhodobacteraceae	Sulfitobacter	22	0	0	0	0.0183793	0	test inappropriate		0	0	test inappropriate
	Proteobacteria	Alphaproteobacteria	Rhodobacterales	Rhodobacteraceae	Thalassobium	5	0	0	0	0.00417711	0	test inappropriate		0	0	test inappropriate
	Proteobacteria	Gammaproteobacteria	Vibrionales	Vibrionaceae	Vibrio	391	87	347	38	0.32665	0.0726817	test inappropriate		0.289891	0.031746	test inappropriate
	Proteobacteria	Gammaproteobacteria	Alteromonadales	unclassified (derived from Alteromonadales)	unclassified (derived from Alteromonadales)	16	0	9	0	0.0133668	0	test inappropriate		0.0075188	0	test inappropriate
	Bacteroidetes	Flavobacteria	unclassified (derived from Flavobacteria)	unclassified (derived from Flavobacteria)	unclassified (derived from Flavobacteria)	6	0	0	0	0.00501253	0	test inappropriate		0	0	test inappropriate
	Bacteroidetes	Flavobacteria	Flavobacteriales	unclassified (derived from Flavobacteriales)	unclassified (derived from Flavobacteriales)	10	9	0	0	0.00835422	0.0075188	test inappropriate		0	0	test inappropriate
	Proteobacteria	Gammaproteobacteria	unclassified (derived from Gammaproteobacteria)	unclassified (derived from Gammaproteobacteria)	unclassified (derived from Gammaproteobacteria)	10	0	0	0	0.00835422	0	test inappropriate		0	0	test inappropriate
	Proteobacteria	Alphaproteobacteria	Rhodobacterales	Rhodobacteraceae	unclassified (derived from Rhodobacteraceae)	5	13	0	0	0.00417711	0.0108605	test inappropriate		0	0	test inappropriate
					Total hit count	758	388	562	56
Related figure:	Supplementary_Figure_S3_Bacteria_Genera
MG-rast parameters:	e-value threshold: >e-40, identity threshold: >85%, alignment length > 15bp, read abundancy > 5, best hits are shown
