# Supplementary material for: Epidemiology of a SKin Ulceration Disease (SKUD) in the sea cucumber Holothuria scabra with a review on the SKUDs in Holothuroidea (Echinodermata)
Source: Sci Rep. 2020 Dec 17;10:22150. doi: 10.1038/s41598-020-78876-0 (PMC7746772; doi:10.1038/s41598-020-78876-0)
Supplement: Supplementary file 3 — Supplementary Table S2. [file 41598_2020_78876_MOESM3_ESM.xlsx]

## Sheet: Legend
Supplemetary Table S2: Metagenomic Statistical analyses of shotgun metagenomic results using the Z-test (Eukaryota, Virus).

## Sheet: FigS5A_EukNoMet_noStrepto_Phylu
Taxonomic rank		Read count				Proportion		2-sample z-test to compare sample proportion for Individual 1		Proportion		2-sample z-test to compare sample proportion for Individual 2		Global interpretation
		Individual 1		Individual 2		Individual 1				Individual 2
domain	phylum	Healthy int.	SKUD int.	Healthy int.	SKUD int.	Healthy int.	SKUD int.	P-value	Test interpretation	Healthy int.	SKUD int.	P-value	Test interpretation
Eukaryota	Apicomplexa	796	832	841	554	0.0821635	0.184684	0	Statistically significant, reject null hypothesis that sample proportions are equal	0.135122	0.258275	0	Statistically significant, reject null hypothesis that sample proportions are equal	Proportion significantly higher in SKUD integument samples of both individuals
Eukaryota	Bacillariophyta	5237	1207	2496	34	0.540566	0.267925	0	Statistically significant, reject null hypothesis that sample proportions are equal	0.401028	0.0158508	0	Statistically significant, reject null hypothesis that sample proportions are equal
Eukaryota	Chlorophyta	629	472	570	354	0.0649257	0.104772	<0.0001	Statistically significant, reject null hypothesis that sample proportions are equal	0.091581	0.165035	0	Statistically significant, reject null hypothesis that sample proportions are equal	Proportion significantly higher in SKUD integument samples of both individuals
Eukaryota	Chromerida	1	0	0	0	0.00010322	0	Test inappropriate		0	0	Test inappropriate
Eukaryota	Euglenida	1	0	1	0	0.00010322	0	Test inappropriate		0.000160668	0	Test inappropriate
Eukaryota	Phaeophyceae	32	1	4	2	0.00330306	0.000221976	0.0004	Statistically significant, reject null hypothesis that sample proportions are equal	0.000642674	0.000932401	Test inappropriate
Eukaryota	Xanthophyceae	1	1	1	0	0.00010322	0.000221976	Test inappropriate		0.000160668	0	Test inappropriate
Eukaryota	unclassified (derived from Eukaryota)	2991	1992	2311	1201	0.308732	0.442175	0	Statistically significant, reject null hypothesis that sample proportions are equal	0.371305	0.559907	0	Statistically significant, reject null hypothesis that sample proportions are equal	Proportion significantly higher in SKUD integument samples of both individuals
	Total number of hits	9688	4505	6224	2145
Reference figure:	Supplementary Figure 5A
MG-rast parameters:	Taxonomic filter: Eukaryota without fungi, streptophyta and metazoan (Apicomplexa,chromerida,euglenida,phaeophyceae,xanthophyceae,unclassified); Eva10; iden70%; length15; minabun1; BestHit

## Sheet: FigS5B_Families
Taxonomic rank					Read count				Proportion		2-sample z-test to compare sample proportion for Individual 1		Proportion		2-sample z-test to compare sample proportion for Individual 2		Global interpretation
					Individual 1		Individual 2		Individual 1				Individual 2
Domain	Phylum	Class	Order	Family	Healthy int.	SKUD int.	Healthy int.	SKUD int.	Healthy int.	SKUD int.	P-value	Test interpretation	Healthy int.	SKUD int.	P-value	Test interpretation
Eukaryota	Phaeophyceae	unclassified (derived from Phaeophyceae)	Ectocarpales	Acinetosporaceae	5	1	3	2	0.000516102	0.000221976	Test inappropriate		0.000803342	0.0004662	0.6149	Not significant, accept null hypothesis that sample proportions are equal
Eukaryota	Apicomplexa	Aconoidasida	unclassified (derived from Aconoidasida)	Babesiidae	6	4	11	7	0.000619323	0.000887902	Test inappropriate		0.00096401	0.0018648	Test inappropriate
Eukaryota	unclassified (derived from Eukaryota)	Bangiophyceae	Bangiales	Bangiaceae	20	3	10	0	0.00206441	0.000665927	Test inappropriate		0.00321337	0.0013986	Test inappropriate
Eukaryota	Chlorophyta	Ulvophyceae	Bryopsidales	Bryopsidaceae	1	0	0	0	0.00010322	0	Test inappropriate		0.000160668	0	Test inappropriate
Eukaryota	unclassified (derived from Eukaryota)	unclassified (derived from Eukaryota)	Bicosoecida	Cafeteriaceae	0	0	1	0	0	0	Test inappropriate		0	0	Test inappropriate
Eukaryota	Chlorophyta	Chlorophyceae	Chaetopeltidales	Chaetopeltidaceae	2	0	0	0	0.000206441	0	Test inappropriate		0.000321337	0	Test inappropriate
Eukaryota	unclassified (derived from Eukaryota)	Raphidophyceae	Chattonellales	Chattonellaceae	6	1	4	0	0.000619323	0.000221976	Test inappropriate		0.00096401	0.0004662	Test inappropriate
Eukaryota	Chlorophyta	Chlorophyceae	Chlamydomonadales	Chlamydomonadaceae	55	36	43	12	0.00567713	0.00799112	0.1079	Not significant, accept null hypothesis that sample proportions are equal	0.00883676	0.0167832	0.0022	Statistically significant, reject null hypothesis that sample proportions are equal
Eukaryota	Chlorophyta	Trebouxiophyceae	Chlorellales	Chlorellaceae	6	4	5	0	0.000619323	0.000887902	Test inappropriate		0.00096401	0.0018648	Test inappropriate
Eukaryota	unclassified (derived from Eukaryota)	Chrysophyceae	Chromulinales	Chromulinaceae	4	0	3	0	0.000412882	0	Test inappropriate		0.000642674	0	Test inappropriate
Eukaryota	unclassified (derived from Eukaryota)	unclassified (derived from Eukaryota)	Choanoflagellida	Codonosigidae	238	198	243	157	0.0245665	0.0439512	<0.0001	Statistically significant, reject null hypothesis that sample proportions are equal	0.0382391	0.0923077	0	Statistically significant, reject null hypothesis that sample proportions are equal	Proportion significantly higher in SKUD integument samples of both individuals
Eukaryota	Apicomplexa	Coccidia	Eucoccidiorida	Cryptosporidiidae	57	77	60	27	0.00588357	0.0170921	<0.0001	Statistically significant, reject null hypothesis that sample proportions are equal	0.0091581	0.0358974	0	Statistically significant, reject null hypothesis that sample proportions are equal	Proportion significantly higher in SKUD integument samples of both individuals
Eukaryota	unclassified (derived from Eukaryota)	Bangiophyceae	Cyanidiales	Cyanidiaceae	18	5	7	0	0.00185797	0.00110988	0.3024	Not significant, accept null hypothesis that sample proportions are equal	0.00289203	0.002331	Test inappropriate
Eukaryota	unclassified (derived from Eukaryota)	Glaucocystophyceae	unclassified (derived from Glaucocystophyceae)	Cyanophoraceae	3	1	5	0	0.000309661	0.000221976	0.772	Not significant, accept null hypothesis that sample proportions are equal	0.000482005	0.0004662	Test inappropriate
Eukaryota	Phaeophyceae	unclassified (derived from Phaeophyceae)	Desmarestiales	Desmarestiaceae	3	0	0	0	0.000309661	0	Test inappropriate		0.000482005	0	Test inappropriate
Eukaryota	Phaeophyceae	unclassified (derived from Phaeophyceae)	Dictyotales	Dictyotaceae	1	0	0	0	0.00010322	0	Test inappropriate		0.000160668	0	Test inappropriate
Eukaryota	Phaeophyceae	unclassified (derived from Phaeophyceae)	Ectocarpales	Ectocarpaceae	1	0	1	0	0.00010322	0	Test inappropriate		0.000160668	0	Test inappropriate
Eukaryota	Bacillariophyta	Coscinodiscophyceae	Eupodiscales	Eupodiscaceae	1243	282	597	2	0.128303	0.0625971	0	Statistically significant, reject null hypothesis that sample proportions are equal	0.199711	0.131469	<0.0001	Statistically significant, reject null hypothesis that sample proportions are equal
Eukaryota	Bacillariophyta	Fragilariophyceae	Fragilariales	Fragilariaceae	7	1	7	0	0.000722543	0.000221976	Test inappropriate		0.00112468	0.0004662	Test inappropriate
Eukaryota	Phaeophyceae	unclassified (derived from Phaeophyceae)	Fucales	Fucaceae	2	0	0	0	0.000206441	0	Test inappropriate		0.000321337	0	Test inappropriate
Eukaryota	unclassified (derived from Eukaryota)	Cryptophyta	Pyrenomonadales	Geminigeraceae	13	13	15	4	0.00134187	0.00288568	0.0453	Statistically significant, reject null hypothesis that sample proportions are equal	0.00208869	0.00606061	0.0044	Statistically significant, reject null hypothesis that sample proportions are equal	Proportion significantly higher in SKUD integument samples of both individuals
Eukaryota	unclassified (derived from Eukaryota)	Florideophyceae	Gigartinales	Gigartinaceae	4	0	0	0	0.000412882	0	Test inappropriate		0.000642674	0	Test inappropriate
Eukaryota	unclassified (derived from Eukaryota)	Florideophyceae	Gracilariales	Gracilariaceae	2	0	0	0	0.000206441	0	Test inappropriate		0.000321337	0	Test inappropriate
Eukaryota	unclassified (derived from Eukaryota)	Cryptophyta	Cryptomonadales	Hemiselmidaceae	1	0	0	3	0.00010322	0	Test inappropriate		0.000160668	0	Test inappropriate
Eukaryota	unclassified (derived from Eukaryota)	unclassified (derived from Eukaryota)	unclassified (derived from Eukaryota)	Hexamitidae	6	10	4	0	0.000619323	0.00221976	0.0082	Statistically significant, reject null hypothesis that sample proportions are equal	0.00096401	0.004662	Test inappropriate
Eukaryota	unclassified (derived from Eukaryota)	unclassified (derived from Eukaryota)	unclassified (derived from Eukaryota)	Histionidae	4	3	3	1	0.000412882	0.000665927	Test inappropriate		0.000642674	0.0013986
Eukaryota	Phaeophyceae	unclassified (derived from Phaeophyceae)	Laminariales	Laminariaceae	20	0	0	0	0.00206441	0	Test inappropriate		0.00321337	0	Test inappropriate
Eukaryota	unclassified (derived from Eukaryota)	unclassified (derived from Eukaryota)	unclassified (derived from Eukaryota)	Malawimonadidae	0	0	1	0	0	0	Test inappropriate		0	0	Test inappropriate
Eukaryota	unclassified (derived from Eukaryota)	unclassified (derived from Eukaryota)	Isochrysidales	Noelaerhabdaceae	1	0	2	0	0.00010322	0	Test inappropriate		0.000160668	0	Test inappropriate
Eukaryota	unclassified (derived from Eukaryota)	Oligohymenophorea	Peniculida	Parameciidae	15	25	86	50	0.00154831	0.00554939	<0.0001	Statistically significant, reject null hypothesis that sample proportions are equal	0.00241003	0.011655	<0.0001	Statistically significant, reject null hypothesis that sample proportions are equal	Proportion significantly higher in SKUD integument samples of both individuals
Eukaryota	unclassified (derived from Eukaryota)	unclassified (derived from Eukaryota)	Euglyphida	Paulinellidae	3	0	0	0	0.000309661	0	Test inappropriate		0.000482005	0	Test inappropriate
Eukaryota	unclassified (derived from Eukaryota)	Dinophyceae	Peridiniales	Peridiniaceae	1393	362	690	1	0.143786	0.0803552	0	Statistically significant, reject null hypothesis that sample proportions are equal	0.223811	0.168765	<0.0001	Statistically significant, reject null hypothesis that sample proportions are equal
Eukaryota	unclassified (derived from Eukaryota)	unclassified (derived from Eukaryota)	Perkinsida	Perkinsidae	60	71	63	65	0.00619323	0.0157603	<0.0001	Statistically significant, reject null hypothesis that sample proportions are equal	0.0096401	0.0331002	<0.0001	Statistically significant, reject null hypothesis that sample proportions are equal	Proportion significantly higher in SKUD integument samples of both individuals
Eukaryota	Bacillariophyta	Bacillariophyceae	Naviculales	Phaeodactylaceae	2043	460	946	11	0.210879	0.102109	0	Statistically significant, reject null hypothesis that sample proportions are equal	0.328246	0.214452	0	Statistically significant, reject null hypothesis that sample proportions are equal
Eukaryota	unclassified (derived from Eukaryota)	unclassified (derived from Eukaryota)	Slopalinida	Proteromonadidae	1	0	0	0	0.00010322	0	Test inappropriate		0.000160668	0	Test inappropriate
Eukaryota	Chlorophyta	Prasinophyceae	Pseudoscourfieldiales	Pycnococcaceae	3	1	0	0	0.000309661	0.000221976	Test inappropriate		0.000482005	0.0004662	Test inappropriate
Eukaryota	unclassified (derived from Eukaryota)	Cryptophyta	Pyrenomonadales	Pyrenomonadaceae	2	0	5	0	0.000206441	0	Test inappropriate		0.000321337	0	Test inappropriate
Eukaryota	unclassified (derived from Eukaryota)	unclassified (derived from Eukaryota)	Pythiales	Pythiaceae	2	0	0	0	0.000206441	0	Test inappropriate		0.000321337	0	Test inappropriate
Eukaryota	unclassified (derived from Eukaryota)	unclassified (derived from Eukaryota)	Saprolegniales	Saprolegniaceae	0	0	1	0	0	0	Test inappropriate		0	0	Test inappropriate
Eukaryota	Apicomplexa	Coccidia	Eucoccidiorida	Sarcocystidae	44	45	32	21	0.0045417	0.0099889	0.0001	Statistically significant, reject null hypothesis that sample proportions are equal	0.00706941	0.020979	<0.0001	Statistically significant, reject null hypothesis that sample proportions are equal
Eukaryota	Chlorophyta	Chlorophyceae	Sphaeropleales	Scenedesmaceae	0	0	2	0	0	0	Test inappropriate		0	0	Test inappropriate
Eukaryota	unclassified (derived from Eukaryota)	Synurophyceae	Synurales	Synuraceae	0	0	2	0	0	0	Test inappropriate		0	0	Test inappropriate
Eukaryota	unclassified (derived from Eukaryota)	Oligohymenophorea	Hymenostomatida	Tetrahymenidae	95	125	124	61	0.00980595	0.0277469	<0.0001	Statistically significant, reject null hypothesis that sample proportions are equal	0.0152635	0.0582751	0	Statistically significant, reject null hypothesis that sample proportions are equal
Eukaryota	Bacillariophyta	Coscinodiscophyceae	unclassified (derived from Coscinodiscophyceae)	Thalassiosiraceae	1944	464	946	21	0.200661	0.102997	0	Statistically significant, reject null hypothesis that sample proportions are equal	0.312339	0.216317	0	Statistically significant, reject null hypothesis that sample proportions are equal
Eukaryota	Apicomplexa	Aconoidasida	unclassified (derived from Aconoidasida)	Theileriidae	9	12	4	8	0.000928984	0.00266371	0.0123	Statistically significant, reject null hypothesis that sample proportions are equal	0.00144602	0.00559441	0.0009	Statistically significant, reject null hypothesis that sample proportions are equal
Eukaryota	unclassified (derived from Eukaryota)	unclassified (derived from Eukaryota)	Trichomonadida	Trichomonadidae	7	1	8	30	0.000722543	0.000221976	Test inappropriate		0.00112468	0.0004662	0.3947	Not significant, accept null hypothesis that sample proportions are equal
Eukaryota	unclassified (derived from Eukaryota)	unclassified (derived from Eukaryota)	Kinetoplastida	Trypanosomatidae	87	96	91	99	0.00898018	0.0213097	6.1	Statistically significant, reject null hypothesis that sample proportions are equal	0.0139781	0.0447552	0	Statistically significant, reject null hypothesis that sample proportions are equal
Eukaryota	unclassified (derived from Eukaryota)	Heterolobosea	Schizopyrenida	Vahlkampfiidae	48	36	58	19	0.00495458	0.00799112	0.0281	Statistically significant, reject null hypothesis that sample proportions are equal	0.00771208	0.0167832	0.0003	Statistically significant, reject null hypothesis that sample proportions are equal
Eukaryota	Xanthophyceae	unclassified (derived from Xanthophyceae)	Vaucheriales	Vaucheriaceae	1	1	1	0	0.00010322	0.000221976	Test inappropriate		0.000160668	0.0004662	Test inappropriate
Eukaryota	Chlorophyta	Chlorophyceae	Chlamydomonadales	Volvocaceae	336	289	328	246	0.0346821	0.0641509	<0.0001	Statistically significant, reject null hypothesis that sample proportions are equal	0.0539846	0.134732	0	Statistically significant, reject null hypothesis that sample proportions are equal
Eukaryota	Chlorophyta	Chlorophyceae	Chaetophorales	unclassified (derived from Chaetophorales)	1	0	0	0	0.00010322	0	Test inappropriate		0.000160668	0	Test inappropriate
Eukaryota	Chlorophyta	Trebouxiophyceae	Chlorellales	unclassified (derived from Chlorellales)	1	0	2	0	0.00010322	0	Test inappropriate		0.000160668	0	Test inappropriate
Eukaryota	Chlorophyta	unclassified (derived from Chlorophyta)	unclassified (derived from Chlorophyta)	unclassified (derived from Chlorophyta)	2	0	2	0	0.000206441	0	Test inappropriate		0.000321337	0	Test inappropriate
Eukaryota	Chromerida	unclassified (derived from Chromerida)	unclassified (derived from Chromerida)	unclassified (derived from Chromerida)	1	0	0	0	0.00010322	0	Test inappropriate		0.000160668	0	Test inappropriate
Eukaryota	unclassified (derived from Eukaryota)	unclassified (derived from Eukaryota)	Dictyosteliida	unclassified (derived from Dictyosteliida)	879	969	814	684	0.0907308	0.215094	0	Statistically significant, reject null hypothesis that sample proportions are equal	0.141228	0.451748	0	Statistically significant, reject null hypothesis that sample proportions are equal
Eukaryota	Euglenida	unclassified (derived from Euglenida)	Euglenales	unclassified (derived from Euglenales)	1	0	1	0	0.00010322	0	Test inappropriate		0.000160668	0	Test inappropriate
Eukaryota	unclassified (derived from Eukaryota)	unclassified (derived from Eukaryota)	unclassified (derived from Eukaryota)	unclassified (derived from Eukaryota)	7	31	24	3	0.000722543	0.00688124	<0.0001	Statistically significant, reject null hypothesis that sample proportions are equal	0.00112468	0.0144522	<0.0001	Statistically significant, reject null hypothesis that sample proportions are equal	Proportion significantly higher in SKUD integument samples of both individuals
Eukaryota	Apicomplexa	Aconoidasida	Haemosporida	unclassified (derived from Haemosporida)	680	694	734	491	0.0701899	0.154051	0	Statistically significant, reject null hypothesis that sample proportions are equal	0.109254	0.323543	0	Statistically significant, reject null hypothesis that sample proportions are equal	Proportion significantly higher in SKUD integument samples of both individuals
Eukaryota	Chlorophyta	Prasinophyceae	Mamiellales	unclassified (derived from Mamiellales)	208	141	175	96	0.0214699	0.0312986	0.0004	Statistically significant, reject null hypothesis that sample proportions are equal	0.033419	0.0657343	<0.0001	Statistically significant, reject null hypothesis that sample proportions are equal	Proportion significantly higher in SKUD integument samples of both individuals
Eukaryota	Chlorophyta	Chlorophyceae	Oedogoniales	unclassified (derived from Oedogoniales)	1	0	0	0	0.00010322	0	Test inappropriate		0.000160668	0	Test inappropriate
Eukaryota	unclassified (derived from Eukaryota)	Pelagophyceae	unclassified (derived from Pelagophyceae)	unclassified (derived from Pelagophyceae)	3	1	0	0	0.000309661	0.000221976	Test inappropriate		0.000482005	0.0004662	Test inappropriate
Eukaryota	unclassified (derived from Eukaryota)	unclassified (derived from Eukaryota)	Peronosporales	unclassified (derived from Peronosporales)	69	41	47	24	0.00712221	0.009101	0.2108	Not significant, accept null hypothesis that sample proportions are equal	0.0110861	0.0191142	0.0049	Statistically significant, reject null hypothesis that sample proportions are equal
Eukaryota	Chlorophyta	Prasinophyceae	Pyramimonadales	unclassified (derived from Pyramimonadales)	0	0	2	0	0	0	Test inappropriate		0	0	Test inappropriate
Eukaryota	Chlorophyta	Ulvophyceae	Ulvales	unclassified (derived from Ulvales)	13	1	11	0	0.00134187	0.000221976	0.0479	Statistically significant, reject null hypothesis that sample proportions are equal	0.00208869	0.0004662	Test inappropriate
				Total number of hits	9688	4505	6224	2145
Reference figure:	Supplementary Figure 5B
MG-rast parameters:	Taxonomic filter: Eukaryota without fungi, streptophyta and metazoan (Apicomplexa,chromerida,euglenida,phaeophyceae,xanthophyceae,unclassified); Families, Eva10; iden70%; length15; minabun1; BestHit

## Sheet: FigS5C_Euk_genera
Taxonomic rank						Read count				Proportion		2-sample z-test to compare sample proportion for Individual 1		Proportion		2-sample z-test to compare sample proportion for Individual 2
						Individual 1		Individual 2		Individual 1				Individual 2
domain	phylum	className	order	family	genus	Healthy int.	SKUD int.	Healthy int.	SKUD int.	Healthy int.	SKUD int.	P-value	Test interpretation	Healthy int.	SKUD int.	P-value	Test interpretation
Eukaryota	Chlorophyta	Chlorophyceae	Chlamydomonadales	Chlamydomonadaceae	Chlamydomonas	0	0	1	0	0	0	Test inappropriate		0.1	0	Test inappropriate
Eukaryota	Chlorophyta	Trebouxiophyceae	Chlorellales	Chlorellaceae	Chlorella	0	0	2	0	0	0	Test inappropriate		0.2	0	Test inappropriate
Eukaryota	Apicomplexa	Coccidia	Eucoccidiorida	Cryptosporidiidae	Cryptosporidium	0	9	0	0	0	0.692308	Test inappropriate		0	0	Test inappropriate
Eukaryota	Unclassified (derived from Eukaryota)	Unclassified (derived from Eukaryota)	Dictyosteliida	Unclassified (derived from Dictyosteliida)	Dictyostelium	1	0	0	0	0.125	0	Test inappropriate		0	0	Test inappropriate
Eukaryota	Unclassified (derived from Eukaryota)	Dinophyceae	Peridiniales	Peridiniaceae	Kryptoperidinium	4	1	1	0	0.5	0.0769231	Test inappropriate		0.1	0	Test inappropriate
Eukaryota	Unclassified (derived from Eukaryota)	unclassified (derived from Eukaryota)	Choanoflagellida	Codonosigidae	Monosiga	0	0	0	10	0	0	Test inappropriate		0	1	Test inappropriate
Eukaryota	Bacillariophyta	Bacillariophyceae	Naviculales	Phaeodactylaceae	Phaeodactylum	3	1	3	0	0.375	0.0769231	Test inappropriate		0.3	0	Test inappropriate
Eukaryota	Chlorophyta	Ulvophyceae	Ulvales	unclassified (derived from Ulvales)	Pseudendoclonium	0	1	2	0	0	0.0769231	Test inappropriate		0.2	0	Test inappropriate
Eukaryota	Chlorophyta	Chlorophyceae	Sphaeropleales	Scenedesmaceae	Scenedesmus	0	0	1	0	0	0	Test inappropriate		0.1	0	Test inappropriate
Eukaryota	Bacillariophyta	Coscinodiscophyceae	Unclassified (derived from Coscinodiscophyceae)	Thalassiosiraceae	Thalassiosira	0	1	0	0	0	0.0769231	Test inappropriate		0	0	Test inappropriate
						8	13	10	10
Reference figure:	Supplementary Figure 5AC
MG-rast parameters:	E-value > e-10, Percentage Identity > 70 %, Alignment length > 15, Minimum Abundance = 50, Representative hits, database: RefSeq

## Sheet: FigS6_fungi_Orders
Taxonomic rank				Read count				Proportion		2-sample z-test to compare sample proportion for Individual 1		Proportion		2-sample z-test to compare sample proportion for Individual 2		Global interpretation
				Individual 1		Individual 2		Individual 1				Individual 2
domain	phylum	className	order	Healthy int.	SKUD int.	Healthy int.	SKUD int.	Healthy int.	SKUD int.	P-value	Test interpretation	Healthy int.	SKUD int.	P-value	Test interpretation
Eukaryota	Basidiomycota	Agaricomycetes	Agaricales	143	137	145	99	0.0798437	0.0827795	0.7527	Not significant, accept null hypothesis that sample proportions are equal	0.0880389	0.084471	0.7399	Not significant, accept null hypothesis that sample proportions are equal
Eukaryota	Blastocladiomycota	Blastocladiomycetes	Blastocladiales	1	0	1	0	0.000558347	0	0.3363	Not significant, accept null hypothesis that sample proportions are equal	0.000607165	0	test inappropriate
Eukaryota	Ascomycota	Dothideomycetes	Dothideales	1	0	0	0	0.000558347	0	0.3363	Not significant, accept null hypothesis that sample proportions are equal	0	0	NA
Eukaryota	Ascomycota	Eurotiomycetes	Eurotiales	206	178	169	112	0.11502	0.107553	0.4865	Not significant, accept null hypothesis that sample proportions are equal	0.102611	0.0955631	0.5382	Not significant, accept null hypothesis that sample proportions are equal
Eukaryota	Ascomycota	Leotiomycetes	Helotiales	88	71	80	37	0.0491346	0.0429003	0.3835	Not significant, accept null hypothesis that sample proportions are equal	0.0485732	0.03157	0.0257	Statistically significant, reject null hypothesis that sample proportions are equal
Eukaryota	Ascomycota	Sordariomycetes	Hypocreales	45	53	44	31	0.0251256	0.0320242	0.2235	Not significant, accept null hypothesis that sample proportions are equal	0.0267152	0.0264505	0.9657	Not significant, accept null hypothesis that sample proportions are equal
Eukaryota	Ascomycota	Sordariomycetes	Magnaporthales	63	67	57	30	0.0351759	0.0404834	0.4139	Not significant, accept null hypothesis that sample proportions are equal	0.0346084	0.0255973	0.1727	Not significant, accept null hypothesis that sample proportions are equal
Eukaryota	Basidiomycota	Exobasidiomycetes	Malasseziales	46	51	34	30	0.025684	0.0308157	0.3628	Not significant, accept null hypothesis that sample proportions are equal	0.0206436	0.0255973	0.3842	Not significant, accept null hypothesis that sample proportions are equal
Eukaryota	Ascomycota	Eurotiomycetes	Onygenales	118	92	107	73	0.065885	0.0555891	0.2069	Not significant, accept null hypothesis that sample proportions are equal	0.0649666	0.0622867	0.7742	Not significant, accept null hypothesis that sample proportions are equal
Eukaryota	Ascomycota	Pezizomycetes	Pezizales	11	4	4	7	0.00614182	0.00241692	0.097	Not significant, accept null hypothesis that sample proportions are equal	0.00242866	0.0059727	test inappropriate
Eukaryota	Ascomycota	Sordariomycetes	Phyllachorales	6	2	2	4	0.00335008	0.00120846	test inappropriate		0.00121433	0.00341297	0.2119	Not significant, accept null hypothesis that sample proportions are equal
Eukaryota	Ascomycota	Dothideomycetes	Pleosporales	62	70	53	31	0.0346175	0.0422961	0.2407	Not significant, accept null hypothesis that sample proportions are equal	0.0321797	0.0264505	0.3779	Not significant, accept null hypothesis that sample proportions are equal
Eukaryota	Basidiomycota	Agaricomycetes	Polyporales	15	12	10	11	0.00837521	0.00725076	0.7084	Not significant, accept null hypothesis that sample proportions are equal	0.00607165	0.00938567	0.3132	Not significant, accept null hypothesis that sample proportions are equal
Eukaryota	Ascomycota	Saccharomycetes	Saccharomycetales	394	354	356	225	0.219989	0.213897	0.6647	Not significant, accept null hypothesis that sample proportions are equal	0.216151	0.19198	0.1179	Not significant, accept null hypothesis that sample proportions are equal
Eukaryota	Ascomycota	Schizosaccharomycetes	Schizosaccharomycetales	192	179	147	130	0.107203	0.108157	0.928	Not significant, accept null hypothesis that sample proportions are equal	0.0892532	0.110922	0.0568	Not significant, accept null hypothesis that sample proportions are equal
Eukaryota	Ascomycota	Sordariomycetes	Sordariales	178	201	203	224	0.0993858	0.12145	0.0386	Statistically significant, reject null hypothesis that sample proportions are equal	0.123254	0.191126	<0.0001	Statistically significant, reject null hypothesis that sample proportions are equal	Proportion significantly higher in SKUD integument samples of both individuals
Eukaryota	Basidiomycota	Tremellomycetes	Tremellales	134	122	145	79	0.0748185	0.073716	0.9019	Not significant, accept null hypothesis that sample proportions are equal	0.0880389	0.0674061	0.0459	Statistically significant, reject null hypothesis that sample proportions are equal
Eukaryota	Basidiomycota	Ustilaginomycetes	Ustilaginales	83	61	86	48	0.0463428	0.036858	0.1645	Not significant, accept null hypothesis that sample proportions are equal	0.0522162	0.0409556	0.1661	Not significant, accept null hypothesis that sample proportions are equal
Eukaryota	Microsporidia	unclassified (derived from Microsporidia)	unclassified (derived from Microsporidia)	5	1	4	1	0.00279174	0.00060423	test inappropriate		0.00242866	0.000853242	0.3272	Not significant, accept null hypothesis that sample proportions are equal
			Total hit count	1791	1655	1647	1172
Related figure:	Supplementary_Figure_S6_Fungi
MG-rast parameters:	E-value > e-10, Percentage Identity > 70 %, Alignment length > 15, Minimum Abundance = 50, Representative hits, database: RefSeq

## Sheet: FigS6B_Fungi_Families
Taxonomic rank					Read count				Proportion		2-sample z-test to compare sample proportion for Individual 1		Proportion		2-sample z-test to compare sample proportion for Individual 2		Global interpretation
					Individual 1		Individual 2		Individual 1				Individual 2
Domain	Phylum	Class	Order	Family	Healthy int.	SKUD int.	Healthy int.	SKUD int.	Healthy int.	SKUD int.	P-value	Test interpretation	Healthy int.	SKUD int.	P-value	Test interpretation
Eukaryota	Ascomycota	Eurotiomycetes	Onygenales	Ajellomycetaceae	36	26	19	23	0.0201005	0.01571	0.3327	Not significant, accept null hypothesis that sample proportions are equal	0.0115361	0.0196246	0.0806	Not significant, accept null hypothesis that sample proportions are equal
Eukaryota	Ascomycota	Eurotiomycetes	Onygenales	Arthrodermataceae	20	25	21	17	0.0111669	0.0151057	0.3089	Not significant, accept null hypothesis that sample proportions are equal	0.0127505	0.0145051	0.6905	Not significant, accept null hypothesis that sample proportions are equal
Eukaryota	Blastocladiomycota	Blastocladiomycetes	Blastocladiales	Blastocladiaceae	1	0	0	0	0.000558347	0	test inappropriate		0	0	test inappropriate
Eukaryota	Ascomycota	Sordariomycetes	Sordariales	Chaetomiaceae	12	8	17	10	0.00670017	0.00483384	0.4712	Not significant, accept null hypothesis that sample proportions are equal	0.0103218	0.00853242	0.6307	Not significant, accept null hypothesis that sample proportions are equal
Eukaryota	Basidiomycota	Agaricomycetes	Polyporales	Coriolaceae	15	12	10	11	0.00837521	0.00725076	0.7084	Not significant, accept null hypothesis that sample proportions are equal	0.00607165	0.00938567	0.3132	Not significant, accept null hypothesis that sample proportions are equal
Eukaryota	Ascomycota	Saccharomycetes	Saccharomycetales	Debaryomycetaceae	54	67	53	32	0.0301508	0.0404834	0.0997	Not significant, accept null hypothesis that sample proportions are equal	0.0321797	0.0273038	0.4556	Not significant, accept null hypothesis that sample proportions are equal
Eukaryota	Ascomycota	Saccharomycetes	Saccharomycetales	Dipodascaceae	34	49	18	16	0.0189838	0.0296073	0.0421	Statistically significant, reject null hypothesis that sample proportions are equal	0.010929	0.0136519	0.5139	Not significant, accept null hypothesis that sample proportions are equal
Eukaryota	Ascomycota	Dothideomycetes	Dothideales	Dothideaceae	1	0	0	0	0.000558347	0	test inappropriate		0	0	test inappropriate
Eukaryota	Microsporidia	Unclassified (derived from Microsporidia)	Unclassified (derived from Microsporidia)	Enterocytozoonidae	4	1	3	1	0.00223339	0.00060423	test inappropriate		0.00182149	0.000853242	test inappropriate
Eukaryota	Ascomycota	Sordariomycetes	Sordariales	Lasiosphaeriaceae	54	64	98	58	0.0301508	0.0386707	0.1694	Not significant, accept null hypothesis that sample proportions are equal	0.0595021	0.0494881	0.2518	Not significant, accept null hypothesis that sample proportions are equal
Eukaryota	Ascomycota	Sordariomycetes	Magnaporthales	Magnaporthaceae	63	67	57	30	0.0351759	0.0404834	0.4139	Not significant, accept null hypothesis that sample proportions are equal	0.0346084	0.0255973	0.1727	Not significant, accept null hypothesis that sample proportions are equal
Eukaryota	Basidiomycota	Exobasidiomycetes	Malasseziales	Malasseziaceae	46	51	34	30	0.025684	0.0308157	0.3628	Not significant, accept null hypothesis that sample proportions are equal	0.0206436	0.0255973	0.3842	Not significant, accept null hypothesis that sample proportions are equal
Eukaryota	Basidiomycota	Agaricomycetes	Agaricales	Marasmiaceae	27	34	34	20	0.0150754	0.0205438	0.2239	Not significant, accept null hypothesis that sample proportions are equal	0.0206436	0.0170648	0.4945	Not significant, accept null hypothesis that sample proportions are equal
Eukaryota	Ascomycota	Saccharomycetes	Saccharomycetales	Metschnikowiaceae	12	4	4	1	0.00670017	0.00241692	test inappropriate		0.00242866	0.000853242	0.3272	Not significant, accept null hypothesis that sample proportions are equal
Eukaryota	Ascomycota	Sordariomycetes	Hypocreales	Nectriaceae	45	53	44	31	0.0251256	0.0320242	0.2235	Not significant, accept null hypothesis that sample proportions are equal	0.0267152	0.0264505	0.9657	Not significant, accept null hypothesis that sample proportions are equal
Eukaryota	Ascomycota	Eurotiomycetes	Onygenales	Onygenaceae	9	14	20	13	0.00502513	0.00845921	0.2161	Not significant, accept null hypothesis that sample proportions are equal	0.0121433	0.0110922	0.7982	Not significant, accept null hypothesis that sample proportions are equal
Eukaryota	Ascomycota	Dothideomycetes	Pleosporales	Phaeosphaeriaceae	29	37	27	14	0.0161921	0.0223565	0.1871	Not significant, accept null hypothesis that sample proportions are equal	0.0163934	0.0119454	0.3309	Not significant, accept null hypothesis that sample proportions are equal
Eukaryota	Blastocladiomycota	Blastocladiomycetes	Blastocladiales	Physodermataceae	0	0	1	0	0	0	test inappropriate		0.000607165	0	test inappropriate
Eukaryota	Ascomycota	Dothideomycetes	Pleosporales	Pleosporaceae	33	33	26	17	0.0184255	0.0199396	0.7459	Not significant, accept null hypothesis that sample proportions are equal	0.0157863	0.0145051	0.7844	Not significant, accept null hypothesis that sample proportions are equal
Eukaryota	Basidiomycota	Agaricomycetes	Agaricales	Psathyrellaceae	59	42	48	38	0.0329425	0.0253776	0.1884	Not significant, accept null hypothesis that sample proportions are equal	0.0291439	0.0324232	0.6178	Not significant, accept null hypothesis that sample proportions are equal
Eukaryota	Ascomycota	Saccharomycetes	Saccharomycetales	Saccharomycetaceae	191	164	192	110	0.106644	0.0990937	0.4663	Not significant, accept null hypothesis that sample proportions are equal	0.116576	0.0938567	0.0546	Not significant, accept null hypothesis that sample proportions are equal
Eukaryota	Basidiomycota	Agaricomycetes	Agaricales	Schizophyllaceae	19	28	20	11	0.0106086	0.0169184	0.1106	Not significant, accept null hypothesis that sample proportions are equal	0.0121433	0.00938567	0.489	Not significant, accept null hypothesis that sample proportions are equal
Eukaryota	Ascomycota	Schizosaccharomycetes	Schizosaccharomycetales	Schizosaccharomycetaceae	192	179	147	130	0.107203	0.108157	0.928	Not significant, accept null hypothesis that sample proportions are equal	0.0892532	0.110922	0.0568	Not significant, accept null hypothesis that sample proportions are equal
Eukaryota	Ascomycota	Leotiomycetes	Helotiales	Sclerotiniaceae	88	71	80	37	0.0491346	0.0429003	0.3835	Not significant, accept null hypothesis that sample proportions are equal	0.0485732	0.03157	0.0257	Statistically significant, reject null hypothesis that sample proportions are equal
Eukaryota	Ascomycota	Sordariomycetes	Sordariales	Sordariaceae	112	129	88	156	0.0625349	0.0779456	0.0764	Not significant, accept null hypothesis that sample proportions are equal	0.0534305	0.133106	<0.0001	Statistically significant, reject null hypothesis that sample proportions are equal
Eukaryota	Basidiomycota	Tremellomycetes	Tremellales	Tremellaceae	134	122	145	79	0.0748185	0.073716	0.9019	Not significant, accept null hypothesis that sample proportions are equal	0.0880389	0.0674061	0.0459	Statistically significant, reject null hypothesis that sample proportions are equal
Eukaryota	Ascomycota	Eurotiomycetes	Eurotiales	Trichocomaceae	206	178	169	112	0.11502	0.107553	0.4865	Not significant, accept null hypothesis that sample proportions are equal	0.102611	0.0955631	0.5382	Not significant, accept null hypothesis that sample proportions are equal
Eukaryota	Basidiomycota	Agaricomycetes	Agaricales	Tricholomataceae	38	33	43	30	0.0212172	0.0199396	0.792	Not significant, accept null hypothesis that sample proportions are equal	0.0261081	0.0255973	0.9329	Not significant, accept null hypothesis that sample proportions are equal
Eukaryota	Ascomycota	Pezizomycetes	Pezizales	Tuberaceae	11	4	4	7	0.00614182	0.00241692	0.097	Not significant, accept null hypothesis that sample proportions are equal	0.00242866	0.0059727	0.1369	Not significant, accept null hypothesis that sample proportions are equal
Eukaryota	Microsporidia	Unclassified (derived from Microsporidia)	Unclassified (derived from Microsporidia)	Unikaryonidae	1	0	1	0	0.000558347	0	test inappropriate		0.000607165	0	test inappropriate
Eukaryota	Basidiomycota	Ustilaginomycetes	Ustilaginales	Ustilaginaceae	83	61	86	48	0.0463428	0.036858	0.1645	Not significant, accept null hypothesis that sample proportions are equal	0.0522162	0.0409556	0.1661	Not significant, accept null hypothesis that sample proportions are equal
Eukaryota	Ascomycota	Eurotiomycetes	Onygenales	Unclassified (derived from Onygenales)	53	27	47	20	0.0295924	0.0163142	0.0097	Statistically significant, reject null hypothesis that sample proportions are equal	0.0285367	0.0170648	0.0488	Statistically significant, reject null hypothesis that sample proportions are equal
Eukaryota	Ascomycota	Sordariomycetes	Phyllachorales	Unclassified (derived from Phyllachorales)	6	2	2	4	0.00335008	0.00120846	test inappropriate		0.00121433	0.00341297	test inappropriate
Eukaryota	Ascomycota	Saccharomycetes	Saccharomycetales	Unclassified (derived from Saccharomycetales)	103	70	89	66	0.0575098	0.0422961	0.041	Statistically significant, reject null hypothesis that sample proportions are equal	0.0540376	0.056314	0.7938	Not significant, accept null hypothesis that sample proportions are equal
				Total count	1.791	1.655	1.647	1.172
Related figure:	Supplementary_Figure_S6_Fungi
MG-rast parameters:	E-value > e-10, Percentage Identity > 70 %, Alignment length > 15, Minimum Abundance = 50, Representative hits, database: RefSeq

## Sheet: FigS7A_Virus_order
Taxonomic rank				Read count				Proportion		2-sample z-test to compare sample proportion for Individual 1		Proportion		2-sample z-test to compare sample proportion for Individual 2		Global interpretation
				Individual 1		Individual 2		Individual 1				Individual 2
Domain	Phylum	Class	Order	Healthy int.	SKUD int.	Healthy int.	SKUD int.	Healthy int.	SKUD int.	P-value	Test interpretation	Healthy int.	SKUD int.	P-value	Test interpretation
Viruses	unclassified (derived from Viruses)	unclassified (derived from Viruses)	Caudovirales	10	29	7	0	0.0990099	0.311828	0.0002	Statistically significant, reject null hypothesis that sample proportions are equal	0.170732	0	test inappropriate
			Herpesvirales	48	32	23	16	0.475248	0.344086	0.0637	Not significant, accept null hypothesis that sample proportions are equal	0.560976	0.592593	0.7965	Not significant, accept null hypothesis that sample proportions are equal
			unclassified (derived from Viruses)	43	31	11	11	0.425743	0.333333	0.1856	Not significant, accept null hypothesis that sample proportions are equal	0.268293	0.407407	0.2302	Not significant, accept null hypothesis that sample proportions are equal
Total hit count				101	93	41	27
Related figure:	Supplementary_Figure_S7_Virus_Orders&Families
MG-rast parameters:	E-value > e-10, Percentage Identity > 70 %, Alignment length > 15, Minimum Abundance = 50, Representative hits, database: RefSeq

## Sheet: FigS7_Virus_families
Taxonomic rank					Read count				Proportion		2-sample z-test to compare sample proportion for Individual 1		Proportion		2-sample z-test to compare sample proportion for Individual 2		Global interpretation
					Individual 1		Individual 2		Individual 1				Individual 2
domain	phylum	className	order	family	Healthy int.	SKUD int.	Healthy int.	SKUD int.	Healthy int.	SKUD int.	P-value	Test interpretation	Healthy int.	SKUD int.	P-value	Test interpretation
Viruses	unclassified (derived from Viruses)	unclassified (derived from Viruses)	Herpesvirales	Alloherpesviridae	4	0	0	0	0.039604	0	test inappropriate		0	0	test inappropriate
			unclassified (derived from Viruses)	Ascoviridae	14	12	0	0	0.138614	0.129032	0.8448	Not significant, accept null hypothesis that sample proportions are equal	0	0	test inappropriate
			Herpesvirales	Herpesviridae	44	32	23	16	0.435644	0.344086	0.1919	Not significant, accept null hypothesis that sample proportions are equal	0.560976	0.592593	0.7965	Not significant, accept null hypothesis that sample proportions are equal
			unclassified (derived from Viruses)	Microviridae	0	1	0	0	0	0.0107527	test inappropriate		0	0	test inappropriate
			Caudovirales	Myoviridae	7	16	4	0	0.0693069	0.172043			0.097561	0	test inappropriate
			unclassified (derived from Viruses)	Phycodnaviridae	2	0	0	0	0.019802	0	test inappropriate		0	0	test inappropriate
			Caudovirales	Podoviridae	3	7	3	0	0.029703	0.0752688	test inappropriate		0.0731707	0	test inappropriate
			unclassified (derived from Viruses)	Poxviridae	16	17	10	8	0.158416	0.182796	0.6516	Not significant, accept null hypothesis that sample proportions are equal	0.243902	0.296296	0.6318	Not significant, accept null hypothesis that sample proportions are equal
			unclassified (derived from Viruses)	Retroviridae	8	0	1	0	0.0792079	0	test inappropriate		0.0243902	0	test inappropriate
			Caudovirales	Siphoviridae	0	6	0	0	0	0.0645161	test inappropriate		0	0	test inappropriate
		unclassified (derived from Viruses)	unclassified (derived from Viruses)	unclassified (derived from Viruses)	3	1	0	3	0.029703	0.0107527	test inappropriate		0	0.111111	test inappropriate
					101	93	41	27
Related figure:	Supplementary_Figure_S6_Virus_Orders&Families
MG-rast parameters:	E-value > e-10, Percentage Identity > 70 %, Alignment length > 15, Minimum Abundance = 50, Representative hits, database: RefSeq
